# Supplementary material for: Antagonism between neuropeptides and monoamines in a distributed circuit for pathogen avoidance
Source: Cell Rep. 2024 Apr 3;43(4):114042. doi: 10.1016/j.celrep.2024.114042 (PMC11063628; doi:10.1016/j.celrep.2024.114042)
Supplement: Table S4. Statistical analysis, related to STAR Methods [file mmc2.xlsx]

## Sheet: Sheet1
Fig.	Comparison	Time point	Sum	p-value	alpha	Test
1C	WT vs. egl-3(n150)	20 hrs	***	<0.0001	0.05	One-way ANOVA; Dunnett's correction
	WT vs. egl-3(ok979)	20 hrs	***	<0.0001	0.05	One-way ANOVA; Dunnett's correction
	WT vs. egl-21(n476)	20 hrs	***	<0.0001	0.05	One-way ANOVA; Dunnett's correction
	WT vs. egl-21(n611)	20 hrs	***	<0.0001	0.05	One-way ANOVA; Dunnett's correction
1E	egl-3 (n150) vs. WT	7-8 hrs	***	<0.0001	0.05	One-way ANOVA; Dunnett's correction
	egl-3(n150) vs. Rescue A	7-8 hrs	***	<0.0001	0.05	One-way ANOVA; Dunnett's correction
	egl-3(n150) vs. Rescue B	7-8 hrs	***	0.0001	0.05	One-way ANOVA; Dunnett's correction
	egl-3(n150) vs. WT	13-14 hrs	***	<0.0001	0.05	One-way ANOVA; Dunnett's correction
	egl-3(n150) vs. Rescue A	13-14 hrs	***	<0.0001	0.05	One-way ANOVA; Dunnett's correction
	egl-3(n150) vs. Rescue B	13-14 hrs	***	<0.0001	0.05	One-way ANOVA; Dunnett's correction
	egl-3(n150) vs. WT	19-20 hrs	***	<0.0001	0.05	One-way ANOVA; Dunnett's correction
	egl-3(n150) vs. Rescue A	19-20 hrs	***	<0.0001	0.05	One-way ANOVA; Dunnett's correction
	egl-3(n150) vs. Rescue B	19-20 hrs	***	<0.0001	0.05	One-way ANOVA; Dunnett's correction
2B	egl-3 floxed vs. egl-3(n150)	7-8 hrs	***	0.0003	0.05	One-way ANOVA; Dunnett's correction
	egl-3 floxed vs. AVK::CRE (A)	7-8 hrs	***	0.0003	0.05	One-way ANOVA; Dunnett's correction
	egl-3 floxed vs. AVK::CRE (B)	7-8 hrs	**	0.005	0.05	One-way ANOVA; Dunnett's correction
	egl-3 floxed vs. egl-3(n150)	13-14 hrs	***	<0.0001	0.05	One-way ANOVA; Dunnett's correction
	egl-3 floxed vs. AVK::CRE (A)	13-14 hrs	***	<0.0001	0.05	One-way ANOVA; Dunnett's correction
	egl-3 floxed vs. AVK::CRE (B)	13-14 hrs	***	<0.0001	0.05	One-way ANOVA; Dunnett's correction
	egl-3 floxed vs. egl-3(n150)	19-20 hrs	***	<0.0001	0.05	One-way ANOVA; Dunnett's correction
	egl-3 floxed vs. AVK::CRE (A)	19-20 hrs	***	<0.0001	0.05	One-way ANOVA; Dunnett's correction
	egl-3 floxed vs. AVK::CRE (B)	19-20 hrs	***	<0.0001	0.05	One-way ANOVA; Dunnett's correction
2C	WT vs. AVK::HisCl (A) [+ Histamine]	7-8 hrs	***	<0.0001	0.05	One-way ANOVA; Dunnett's correction
	WT vs. AVK::HisCl (B) [+ Histamine]	7-8 hrs	***	<0.0001	0.05	One-way ANOVA; Dunnett's correction
	WT vs. AVK::HisCl (A) [+ Histamine]	13-14 hrs	***	0.0003	0.05	One-way ANOVA; Dunnett's correction
	WT vs. AVK::HisCl (B) [+ Histamine]	13-14 hrs	***	<0.0001	0.05	One-way ANOVA; Dunnett's correction
	WT vs. AVK::HisCl (A) [+ Histamine]	19-20 hrs	***	0.0003	0.05	One-way ANOVA; Dunnett's correction
	WT vs. AVK::HisCl (B) [+ Histamine]	19-20 hrs	***	<0.0001	0.05	One-way ANOVA; Dunnett's correction
2D	WT vs. AVK::pkc-1(gf) (A)	5-6 hrs	*	0.0207	0.05	One-way ANOVA; Dunnett's correction
	WT vs. AVK::pkc-1(gf) (B)	5-6 hrs	***	0.0002	0.05	One-way ANOVA; Dunnett's correction
	WT vs. AVK::pkc-1(gf) (A)	7-8 hrs	**	0.0048	0.05	One-way ANOVA; Dunnett's correction
	WT vs. AVK::pkc-1(gf) (B)	7-8 hrs	***	0.0001	0.05	One-way ANOVA; Dunnett's correction
	WT vs. AVK::pkc-1(gf) (A)	13-14 hrs	ns	0.9186	0.05	One-way ANOVA; Dunnett's correction
	WT vs. AVK::pkc-1(gf) (B)	13-14 hrs	ns	0.9958	0.05	One-way ANOVA; Dunnett's correction
	WT vs. AVK::pkc-1(gf) (A)	19-20 hrs	ns	0.9984	0.05	One-way ANOVA; Dunnett's correction
	WT vs. AVK::pkc-1(gf) (B)	19-20 hrs	ns	0.9888	0.05	One-way ANOVA; Dunnett's correction
2E	flp-1(ok2811) vs. WT	7-8 hrs	***	0.0004	0.05	One-way ANOVA; Dunnett's correction
	flp-1(ok2811) vs. flp-1 Rescue (A)	7-8 hrs	***	0.0005	0.05	One-way ANOVA; Dunnett's correction
	flp-1(ok2811) vs. flp-1 Rescue (B)	7-8 hrs	**	0.0011	0.05	One-way ANOVA; Dunnett's correction
	flp-1(ok2811) vs. WT	13-14 hrs	***	<0.0001	0.05	One-way ANOVA; Dunnett's correction
	flp-1(ok2811) vs. flp-1 Rescue (A)	13-14 hrs	***	<0.0001	0.05	One-way ANOVA; Dunnett's correction
	flp-1(ok2811) vs. flp-1 Rescue(B)	13-14 hrs	***	<0.0001	0.05	One-way ANOVA; Dunnett's correction
	flp-1(ok2811) vs. WT	19-20 hrs	***	<0.0001	0.05	One-way ANOVA; Dunnett's correction
	flp-1(ok2811) vs. flp-1 Rescue (A)	19-20 hrs	***	<0.0001	0.05	One-way ANOVA; Dunnett's correction
	flp-1(ok2811) vs. flp-1 Rescue (B)	19-20 hrs	***	<0.0001	0.05	One-way ANOVA; Dunnett's correction
2F	flp-1(sy1599) vs. WT	7-8 hrs	***	0.0004	0.05	Two-tailed Unpaired t test
	flp-1(sy1599) vs. WT	13-14 hrs	***	<0.0001	0.05	Two-tailed Unpaired t test
	flp-1(sy1599) vs. WT	19-20 hrs	***	<0.0001	0.05	Two-tailed Unpaired t test
2I	flp-1(ok2505) vs. WT	7-8 hrs	ns	0.1413	0.05	Two-tailed Unpaired t test
	flp-1(ok2505) vs. WT	13-14 hrs	*	0.041	0.05	Two-tailed Unpaired t test
	flp-1(ok2505) vs. WT	19-20 hrs	ns	0.0557	0.05	Two-tailed Unpaired t test
3E	flp-1p(1.5 kb)::GFP in OP50 vs. in PA14	4 hrs	***	0.0002	0.05	Two-tailed Unpaired t test
3F	WT flp-1p(513 bp)::FLP-1cDNA::mCherry in OP50 vs. in PA14	4 hrs	*	0.0183	0.05	Two-way ANOVA; Tukey's correction
	WT flp-1p(513 bp)::FLP-1cDNA::mCherry in OP50 vs. unc-31(e928); flp-1p(513 bp)::FLP-1cDNA::mCherry in OP50	4 hrs	***	<0.0001	0.05	Two-way ANOVA; Tukey's correction
	unc-31(e928); flp-1p(513 bp)::FLP-1cDNA::mCherry in OP50 vs. in PA14	4 hrs	ns	0.3772	0.05	Two-way ANOVA; Tukey's correction
3G	WT flp-1p(513 bp)::FLP-1cDNA::mCherry vs WT flp-1p(513 bp)::FLP-1cDNA::mCherry + flp-1p(513 bp)::HisCl1; in OP50	4 hrs	ns	0.9798	0.05	Two-way ANOVA; Šidák's correction
	WT flp-1p(513 bp)::FLP-1cDNA::mCherry vs WT flp-1p(513 bp)::FLP-1cDNA::mCherry + flp-1p(513 bp)::HisCl1; in PA14	4 hrs	ns	0.9989	0.05	Two-way ANOVA; Šidák's correction
	WT flp-1p(513 bp)::FLP-1cDNA::mCherry vs WT flp-1p(513 bp)::FLP-1cDNA::mCherry + flp-1p(513 bp)::HisCl1; in PA14 + 10mM Histamine	4 hrs	***	<0.0001	0.05	Two-way ANOVA; Šidák's correction
4A	dmsr-7(ky1067) vs. WT	7-8 hrs	**	0.0091	0.05	One-way ANOVA; Dunnett's correction
	dmsr-7(ky1067) vs. dmsr-7 Rescue (A)	7-8 hrs	***	<0.0001	0.05	One-way ANOVA; Dunnett's correction
	dmsr-7(ky1067) vs. dmsr-7 Rescue (B)	7-8 hrs	ns	0.2929	0.05	One-way ANOVA; Dunnett's correction
	dmsr-7(ky1067) vs. WT	13-14 hrs	***	<0.0001	0.05	One-way ANOVA; Dunnett's correction
	dmsr-7(ky1067) vs. dmsr-7 Rescue (A)	13-14 hrs	***	<0.0001	0.05	One-way ANOVA; Dunnett's correction
	dmsr-7(ky1067) vs. dmsr-7 Rescue (B)	13-14 hrs	***	<0.0001	0.05	One-way ANOVA; Dunnett's correction
	dmsr-7(ky1067) vs. WT	19-20 hrs	***	<0.0001	0.05	One-way ANOVA; Dunnett's correction
	dmsr-7(ky1067) vs. dmsr-7 Rescue (A)	19-20 hrs	***	<0.0001	0.05	One-way ANOVA; Dunnett's correction
	dmsr-7(ky1067) vs. dmsr-7 Rescue (B)	19-20 hrs	***	<0.0001	0.05	One-way ANOVA; Dunnett's correction
4C	flp-1(ok2811) vs. WT	7-8 hrs	**	0.0018	0.05	One-way ANOVA; Dunnett's correction
	flp-1(ok2811) vs. dmsr-7	7-8 hrs	ns	0.3891	0.05	One-way ANOVA; Dunnett's correction
	flp-1(ok2811) vs. flp-1(ok2811); dmsr-7(ky1067)	7-8 hrs	ns	0.2731	0.05	One-way ANOVA; Dunnett's correction
	flp-1(ok2811) vs. WT	13-14 hrs	***	<0.0001	0.05	One-way ANOVA; Dunnett's correction
	flp-1(ok2811) vs. dmsr-7	13-14 hrs	***	<0.0001	0.05	One-way ANOVA; Dunnett's correction
	flp-1(ok2811) vs. flp-1(ok2811); dmsr-7(ky1067)	13-14 hrs	ns	0.4476	0.05	One-way ANOVA; Dunnett's correction
	flp-1(ok2811) vs. WT	19-20 hrs	***	<0.0001	0.05	One-way ANOVA; Dunnett's correction
	flp-1(ok2811) vs. dmsr-7	19-20 hrs	***	<0.0001	0.05	One-way ANOVA; Dunnett's correction
	flp-1(ok2811) vs. flp-1(ok2811); dmsr-7(ky1067)	19-20 hrs	ns	0.1679	0.05	One-way ANOVA; Dunnett's correction
4E	WT vs. dmsr-7	13-14 hrs	***	<0.0001	0.05	One-way ANOVA; Tukey's correction
	WT vs. dmsr-7(ky1067); inverted dmsr-7 rescue (No CRE)	13-14 hrs	***	<0.0001	0.05	One-way ANOVA; Tukey's correction
	dmsr-7(ky1067) vs. dmsr-7(ky1067); inverted dmsr-7 rescue (No CRE)	13-14 hrs	ns	0.9716	0.05	One-way ANOVA; Tukey's correction
4F	WT vs. dmsr-7	13-14 hrs	***	<0.0001	0.05	One-way ANOVA; Tukey's correction
	WT vs. dmsr-7(ky1067); Pan-neuronal rescue	13-14 hrs	ns	0.6287	0.05	One-way ANOVA; Tukey's correction
	dmsr-7(ky1067) vs. dmsr-7(ky1067); Pan-neuronal rescue	13-14 hrs	***	<0.0001	0.05	One-way ANOVA; Tukey's correction
4G	WT vs. dmsr-7	13-14 hrs	***	<0.0001	0.05	One-way ANOVA; Tukey's correction
	WT vs. dmsr-7(ky1067); RIM/RIC rescue	13-14 hrs	ns	0.1232	0.05	One-way ANOVA; Tukey's correction
	dmsr-7(ky1067) vs. dmsr-7(ky1067); RIM/RIC rescue	13-14 hrs	***	<0.0001	0.05	One-way ANOVA; Tukey's correction
4H	WT vs. dmsr-7	13-14 hrs	***	<0.0001	0.05	One-way ANOVA; Tukey's correction
	WT vs. dmsr-7(ky1067); RIC rescue	13-14 hrs	**	0.0023	0.05	One-way ANOVA; Tukey's correction
	dmsr-7(ky1067) vs. dmsr-7(ky1067); RIC rescue	13-14 hrs	***	<0.0001	0.05	One-way ANOVA; Tukey's correction
4I	WT vs. dmsr-7	13-14 hrs	***	<0.0001	0.05	One-way ANOVA; Tukey's correction
	WT vs. dmsr-7(ky1067); AVK rescue	13-14 hrs	ns	0.8629	0.05	One-way ANOVA; Tukey's correction
	dmsr-7(ky1067) vs. dmsr-7(ky1067); AVK rescue	13-14 hrs	***	0.0004	0.05	One-way ANOVA; Tukey's correction
4J	WT vs. dmsr-7	13-14 hrs	***	<0.0001	0.05	One-way ANOVA; Tukey's correction
	WT vs. dmsr-7(ky1067); Cholinergic rescue	13-14 hrs	ns	0.0772	0.05	One-way ANOVA; Tukey's correction
	dmsr-7(ky1067) vs. dmsr-7(ky1067); Cholinergic rescue	13-14 hrs	***	0.0002	0.05	One-way ANOVA; Tukey's correction
4K	WT vs. dmsr-7	13-14 hrs	***	<0.0001	0.05	One-way ANOVA; Tukey's correction
	WT vs. dmsr-7(ky1067); glr-1+ rescue	13-14 hrs	***	0.0002	0.05	One-way ANOVA; Tukey's correction
	dmsr-7(ky1067) vs. dmsr-7(ky1067); glr-1+ rescue	13-14 hrs	ns	0.2751	0.05	One-way ANOVA; Tukey's correction
4L	WT vs. dmsr-7	13-14 hrs	***	<0.0001	0.05	One-way ANOVA; Tukey's correction
	WT vs. dmsr-7(ky1067); acr-2+ rescue	13-14 hrs	***	<0.0001	0.05	One-way ANOVA; Tukey's correction
	dmsr-7(ky1067) vs. dmsr-7(ky1067); acr-2+ rescue	13-14 hrs	ns	0.715	0.05	One-way ANOVA; Tukey's correction
5A	WT vs. RIM/RIC::TeTx	13-14 hrs	ns	0.2614	0.05	One-way ANOVA; Tukey's correction
	WT vs. dmsr-7(ky1067)	13-14 hrs	***	<0.0001	0.05	One-way ANOVA; Tukey's correction
	WT vs. dmsr-7(ky1067); RIM/RIC::TeTx	13-14 hrs	ns	0.9541	0.05	One-way ANOVA; Tukey's correction
	dmsr-7(ky1067); RIM/RIC::TeTx vs. RIM/RIC::TeTx	13-14 hrs	ns	0.5357	0.05	One-way ANOVA; Tukey's correction
	dmsr-7(ky1067); RIM/RIC::TeTx vs. dmsr-7(ky1067)	13-14 hrs	***	<0.0001	0.05	One-way ANOVA; Tukey's correction
5B	WT vs. RIC::TeTx	13-14 hrs	ns	0.9494	0.05	One-way ANOVA; Tukey's correction
	WT vs. dmsr-7(ky1067)	13-14 hrs	***	<0.0001	0.05	One-way ANOVA; Tukey's correction
	WT vs. dmsr-7(ky1067); RIC::TeTx	13-14 hrs	ns	0.0513	0.05	One-way ANOVA; Tukey's correction
	dmsr-7(ky1067); RIC::TeTx vs. RIC::TeTx	13-14 hrs	*	0.0148	0.05	One-way ANOVA; Tukey's correction
	dmsr-7(ky1067); RIC::TeTx vs. dmsr-7(ky1067)	13-14 hrs	**	0.0065	0.05	One-way ANOVA; Tukey's correction
5C	WT vs. tdc-1(n3419)	13-14 hrs	ns	0.7926	0.05	One-way ANOVA; Tukey's correction
	WT vs. dmsr-7(ky1067)	13-14 hrs	***	<0.0001	0.05	One-way ANOVA; Tukey's correction
	WT vs. tdc-1(n3419); dmsr-7(ky1067)	13-14 hrs	**	0.009	0.05	One-way ANOVA; Tukey's correction
	tdc-1(n3419); dmsr-7(ky1067) vs. tdc-1(n3419)	13-14 hrs	ns	0.0759	0.05	One-way ANOVA; Tukey's correction
	tdc-1(n3419); dmsr-7(ky1067) vs. dmsr-7(ky1067)	13-14 hrs	**	0.0022	0.05	One-way ANOVA; Tukey's correction
5D	WT vs. tbh-1(n3247)	13-14 hrs	ns	>0.9999	0.05	One-way ANOVA; Tukey's correction
	WT vs. dmsr-7(ky1067)	13-14 hrs	***	<0.0001	0.05	One-way ANOVA; Tukey's correction
	WT vs. tbh-1(n3247); dmsr-7(ky1067)	13-14 hrs	***	<0.0001	0.05	One-way ANOVA; Tukey's correction
	tbh-1(n3247); dmsr-7(ky1067) vs. tbh-1(n3247)	13-14 hrs	***	<0.0001	0.05	One-way ANOVA; Tukey's correction
	tbh-1(n3247); dmsr-7(ky1067) vs. dmsr-7(ky1067)	13-14 hrs	*	0.0121	0.05	One-way ANOVA; Tukey's correction
5E	WT OP50 vs. WT PA14 (Left Panel)	10 hrs	***	<0.0001	0.05	Two-tailed Unpaired t test
	flp-1(ok2811) OP50 vs. flp-1(ok2811) PA14 (Left Panel)	10 hrs	ns	0.3689	0.05	Two-tailed Unpaired t test
	WT OP50 vs. WT PA14 (Right Panel)	10 hrs	***	<0.0001	0.05	Two-tailed Unpaired t test
	dmsr-7(ky1067) OP50 vs. dmsr-7(ky1067) PA14 (Right Panel)	10 hrs	ns	0.4398	0.05	Two-tailed Unpaired t test
5F	WT OP50 vs. WT PA14 (Left Panel)	10 hrs	***	<0.0001	0.05	Two-tailed Unpaired t test
	flp-1(ok2811) OP50 vs. flp-1(ok2811) PA14 (Left Panel)	10 hrs	ns	0.2426	0.05	Two-tailed Unpaired t test
	WT OP50 vs. WT PA14 (Right Panel)	10 hrs	***	<0.0001	0.05	Two-tailed Unpaired t test
	dmsr-7(ky1067) OP50 vs. dmsr-7(ky1067) PA14 (Right Panel)	10 hrs	ns	0.9586	0.05	Two-tailed Unpaired t test
6A	WT vs. daf-3(e1376)	13-14 hrs	ns	0.7099	0.05	One-way ANOVA; Tukey's correction
	WT vs. daf-7(e1372)	13-14 hrs	***	<0.0001	0.05	One-way ANOVA; Tukey's correction
	WT vs. daf-7(e1372); daf-3(e1376)	13-14 hrs	ns	0.146	0.05	One-way ANOVA; Tukey's correction
	daf-7(e1372); daf-3(e1376) vs. daf-3(e1376)	13-14 hrs	ns	0.6706	0.05	One-way ANOVA; Tukey's correction
	daf-7(e1372); daf-3(e1376) vs. daf-7(e1372)	13-14 hrs	***	<0.0001	0.05	One-way ANOVA; Tukey's correction
6B	WT vs. daf-3(e1376)	13-14 hrs	ns	0.7049	0.05	One-way ANOVA; Tukey's correction
	WT vs. dmsr-7(ky1067)	13-14 hrs	**	0.0017	0.05	One-way ANOVA; Tukey's correction
	WT vs. dmsr-7(ky1067); daf-3(e1376)	13-14 hrs	***	<0.0001	0.05	One-way ANOVA; Tukey's correction
	dmsr-7(ky1067); daf-3(e1376) vs. daf-3(e1376)	13-14 hrs	***	0.0007	0.05	One-way ANOVA; Tukey's correction
	dmsr-7(ky1067); daf-3(e1376) vs. dmsr-7(ky1067)	13-14 hrs	ns	0.4944	0.05	One-way ANOVA; Tukey's correction
6C	WT vs. daf-3(e1376)	13-14 hrs	ns	0.9357	0.05	One-way ANOVA; Tukey's correction
	WT vs. flp-1(ok2811)	13-14 hrs	***	<0.0001	0.05	One-way ANOVA; Tukey's correction
	WT vs. flp-1(ok2811); daf-3(e1376)	13-14 hrs	***	<0.0001	0.05	One-way ANOVA; Tukey's correction
	flp-1(ok2811); daf-3(e1376) vs. daf-3(e1376)	13-14 hrs	***	<0.0001	0.05	One-way ANOVA; Tukey's correction
	flp-1(ok2811); daf-3(e1376) vs. flp-1(ok2811)	13-14 hrs	ns	0.9995	0.05	One-way ANOVA; Tukey's correction
6D	WT vs. tdc-1(n3420)	13-14 hrs	ns	0.1835	0.05	One-way ANOVA; Tukey's correction
	WT vs. daf-7(ok3125)	13-14 hrs	***	<0.0001	0.05	One-way ANOVA; Tukey's correction
	WT vs. daf-7(ok3125); tdc-1(n3420)	13-14 hrs	***	<0.0001	0.05	One-way ANOVA; Tukey's correction
	daf-7(ok3125); tdc-1(n3420) vs. tdc-1(n3420)	13-14 hrs	***	<0.0001	0.05	One-way ANOVA; Tukey's correction
	daf-7(ok3125); tdc-1(n3420) vs. daf-7(ok3125)	13-14 hrs	ns	0.9634	0.05	One-way ANOVA; Tukey's correction
6E	WT vs. tdc-1(n3420)	13-14 hrs	ns	0.944	0.05	One-way ANOVA; Tukey's correction
	WT vs. dmsr-7(ky1067)	13-14 hrs	***	<0.0001	0.05	One-way ANOVA; Tukey's correction
	WT vs. dmsr-7(ky1067); tdc-1(n3420)	13-14 hrs	ns	0.8185	0.05	One-way ANOVA; Tukey's correction
	dmsr-7(ky1067); tdc-1(n3420) vs. tdc-1(n3420)	13-14 hrs	ns	0.4921	0.05	One-way ANOVA; Tukey's correction
	dmsr-7(ky1067); tdc-1(n3420) vs. dmsr-7(ky1067)	13-14 hrs	***	<0.0001	0.05	One-way ANOVA; Tukey's correction
6F	WT vs. tdc-1(n3420)	13-14 hrs	**	0.0061	0.05	One-way ANOVA; Tukey's correction
	WT vs. flp-1(ok2811)	13-14 hrs	***	<0.0001	0.05	One-way ANOVA; Tukey's correction
	WT vs. flp-1(ok2811); tdc-1(n3420)	13-14 hrs	***	<0.0001	0.05	One-way ANOVA; Tukey's correction
	flp-1(ok2811); tdc-1(n3420) vs. tdc-1(n3420)	13-14 hrs	***	<0.0001	0.05	One-way ANOVA; Tukey's correction
	flp-1(ok2811); tdc-1(n3420) vs. flp-1(ok2811)	13-14 hrs	**	0.0035	0.05	One-way ANOVA; Tukey's correction
6G	WT vs. RIM/RIC::TeTx	13-14 hrs	***	<0.0001	0.05	One-way ANOVA; Tukey's correction
	WT vs. daf-7(e1372)	13-14 hrs	***	<0.0001	0.05	One-way ANOVA; Tukey's correction
	WT vs. daf-7(e1372); RIM/RIC::TeTx	13-14 hrs	***	<0.0001	0.05	One-way ANOVA; Tukey's correction
	daf-7(e1372); RIM/RIC::TeTx vs. RIM/RIC::TeTx	13-14 hrs	***	<0.0001	0.05	One-way ANOVA; Tukey's correction
	daf-7(e1372); RIM/RIC::TeTx vs. daf-7(e1372)	13-14 hrs	***	<0.0001	0.05	One-way ANOVA; Tukey's correction
6H	WT vs. RIM/RIC::TeTx	13-14 hrs	ns	0.9847	0.05	One-way ANOVA; Tukey's correction
	WT vs. flp-1(ok2811)	13-14 hrs	***	<0.0001	0.05	One-way ANOVA; Tukey's correction
	WT vs. flp-1(ok2811); RIM/RIC::TeTx	13-14 hrs	ns	0.0709	0.05	One-way ANOVA; Tukey's correction
	flp-1(ok2811); RIM/RIC::TeTx vs. RIM/RIC::TeTx	13-14 hrs	ns	0.1435	0.05	One-way ANOVA; Tukey's correction
	flp-1(ok2811); RIM/RIC::TeTx vs. flp-1(ok2811)	13-14 hrs	ns	0.0574	0.05	One-way ANOVA; Tukey's correction
6I	WT vs. gcy-35(ok769)	13-14 hrs	**	0.0088	0.05	One-way ANOVA; Tukey's correction
	WT vs. daf-7(ok3125)	13-14 hrs	***	<0.0001	0.05	One-way ANOVA; Tukey's correction
	WT vs. daf-7(ok3125); gcy-35(ok769)	13-14 hrs	*	0.0394	0.05	One-way ANOVA; Tukey's correction
	daf-7(ok3125); gcy-35(ok769) vs. gcy-35(ok769)	13-14 hrs	ns	0.9219	0.05	One-way ANOVA; Tukey's correction
	daf-7(ok3125); gcy-35(ok769) vs. daf-7(ok3125)	13-14 hrs	***	<0.0001	0.05	One-way ANOVA; Tukey's correction
6J	WT vs. gcy-35(ok769)	13-14 hrs	ns	0.319	0.05	One-way ANOVA; Tukey's correction
	WT vs. dmsr-7(ky1067)	13-14 hrs	***	<0.0001	0.05	One-way ANOVA; Tukey's correction
	WT vs. dmsr-7(ky1067); gcy-35(ok769)	13-14 hrs	*	0.011	0.05	One-way ANOVA; Tukey's correction
	dmsr-7(ky1067); gcy-35(ok769) vs. gcy-35(ok769)	13-14 hrs	ns	0.3804	0.05	One-way ANOVA; Tukey's correction
	dmsr-7(ky1067); gcy-35(ok769) vs. dmsr-7(ky1067)	13-14 hrs	**	0.003	0.05	One-way ANOVA; Tukey's correction
6K	WT vs. gcy-35(ok769)	13-14 hrs	ns	0.9949	0.05	One-way ANOVA; Tukey's correction
	WT vs. flp-1(ok2811)	13-14 hrs	***	<0.0001	0.05	One-way ANOVA; Tukey's correction
	WT vs. flp-1(ok2811); gcy-35(ok769)	13-14 hrs	***	<0.0001	0.05	One-way ANOVA; Tukey's correction
	flp-1(ok2811); gcy-35(ok769) vs. gcy-35(ok769)	13-14 hrs	***	<0.0001	0.05	One-way ANOVA; Tukey's correction
	flp-1(ok2811); gcy-35(ok769) vs. flp-1(ok2811)	13-14 hrs	**	0.0011	0.05	One-way ANOVA; Tukey's correction
S1B	WT vs. egl-3 floxed	7-8 hrs	ns	0.4269	0.05	Two-tailed Unpaired t test
	WT vs. egl-3 floxed	13-14 hrs	ns	0.416	0.05	Two-tailed Unpaired t test
	WT vs. egl-3 floxed	19-20 hrs	ns	0.6853	0.05	Two-tailed Unpaired t test
S1C	egl-3 floxed vs. egl-3(n150)	7-8 hrs	*	0.0273	0.05	One-way ANOVA; Dunnett's correction
	egl-3 floxed vs. egl-3 floxed; Pan-neuronal Cre	7-8 hrs	ns	0.097	0.05	One-way ANOVA; Dunnett's correction
	egl-3 floxed vs. egl-3(n150)	13-14 hrs	***	0.001	0.05	One-way ANOVA; Dunnett's correction
	egl-3 floxed vs. egl-3 floxed; Pan-neuronal Cre	13-14 hrs	**	0.0059	0.05	One-way ANOVA; Dunnett's correction
	egl-3 floxed vs. egl-3(n150)	19-20 hrs	***	<0.0001	0.05	One-way ANOVA; Dunnett's correction
	egl-3 floxed vs. egl-3 floxed; Pan-neuronal Cre	19-20 hrs	***	<0.0001	0.05	One-way ANOVA; Dunnett's correction
S1D	egl-3 floxed vs. egl-3(n150)	7-8 hrs	**	0.0077	0.05	One-way ANOVA; Dunnett's correction
	egl-3 floxed vs. egl-3 floxed; Intestinal Cre	7-8 hrs	ns	0.5474	0.05	One-way ANOVA; Dunnett's correction
	egl-3 floxed vs. egl-3(n150)	13-14 hrs	***	<0.0001	0.05	One-way ANOVA; Dunnett's correction
	egl-3 floxed vs. egl-3 floxed; Intestinal Cre	13-14 hrs	ns	0.1692	0.05	One-way ANOVA; Dunnett's correction
	egl-3 floxed vs. egl-3(n150)	19-20 hrs	***	<0.0001	0.05	One-way ANOVA; Dunnett's correction
	egl-3 floxed vs. egl-3 floxed; Intestinal Cre	19-20 hrs	ns	0.2216	0.05	One-way ANOVA; Dunnett's correction
S1E	egl-3 floxed vs. egl-3(n150)	7-8 hrs	**	0.0011	0.05	One-way ANOVA; Dunnett's correction
	egl-3 floxed vs. egl-3 floxed; twk-47p::Cre (AVK-specific)	7-8 hrs	ns	0.0543	0.05	One-way ANOVA; Dunnett's correction
	egl-3 floxed vs. egl-3(n150)	13-14 hrs	***	<0.0001	0.05	One-way ANOVA; Dunnett's correction
	egl-3 floxed vs. egl-3 floxed; twk-47p::Cre (AVK-specific)	13-14 hrs	***	<0.0001	0.05	One-way ANOVA; Dunnett's correction
	egl-3 floxed vs. egl-3(n150)	19-20 hrs	***	<0.0001	0.05	One-way ANOVA; Dunnett's correction
	egl-3 floxed vs. egl-3 floxed; twk-47p::Cre (AVK-specific)	19-20 hrs	***	<0.0001	0.05	One-way ANOVA; Dunnett's correction
S2A	WT vs. AVK::HisCl1 (A) [Control – No histamine]	7-8 hrs	ns	0.9131	0.05	One-way ANOVA; Dunnett's correction
	WT vs. AVK::HisCl1 (B) [Control – No histamine]	7-8 hrs	ns	0.877	0.05	One-way ANOVA; Dunnett's correction
	WT vs. AVK::HisCl1 (A) [Control – No histamine]	13-14 hrs	ns	0.5146	0.05	One-way ANOVA; Dunnett's correction
	WT vs. AVK::HisCl1 (B) [Control – No histamine]	13-14 hrs	ns	0.6732	0.05	One-way ANOVA; Dunnett's correction
	WT vs. AVK::HisCl1 (A) [Control – No histamine]	19-20 hrs	*	0.0305	0.05	One-way ANOVA; Dunnett's correction
	WT vs. AVK::HisCl1 (B) [Control – No histamine]	19-20 hrs	ns	0.8185	0.05	One-way ANOVA; Dunnett's correction
S2B	WT vs. egl-3(n150)	7-8 hrs	***	<0.0001	0.05	One-way ANOVA; Dunnett's correction
	WT vs. AVK::TeTx (A)	7-8 hrs	***	0.0005	0.05	One-way ANOVA; Dunnett's correction
	WT vs. AVK::TeTx (B)	7-8 hrs	***	0.0002	0.05	One-way ANOVA; Dunnett's correction
	WT vs. egl-3(n150)	13-14 hrs	***	<0.0001	0.05	One-way ANOVA; Dunnett's correction
	WT vs. AVK::TeTx (A)	13-14 hrs	***	0.0005	0.05	One-way ANOVA; Dunnett's correction
	WT vs. AVK::TeTx (B)	13-14 hrs	***	0.0004	0.05	One-way ANOVA; Dunnett's correction
	WT vs. egl-3(n150)	19-20 hrs	***	<0.0001	0.05	One-way ANOVA; Dunnett's correction
	WT vs. AVK::TeTx (A)	19-20 hrs	*	0.0339	0.05	One-way ANOVA; Dunnett's correction
	WT vs. AVK::TeTx (B)	19-20 hrs	ns	0.0794	0.05	One-way ANOVA; Dunnett's correction
S2C	WT vs. AVK::pkc-1(gf) (A) [OP50]	7-8 hrs	ns	>0.9999	0.05	One-way ANOVA; Dunnett's correction
	WT vs. AVK::pkc-1(gf) (B) [OP50]	7-8 hrs	ns	0.6	0.05	One-way ANOVA; Dunnett's correction
	WT vs. AVK::pkc-1(gf) (A) [OP50]	13-14 hrs	ns	0.1084	0.05	One-way ANOVA; Dunnett's correction
	WT vs. AVK::pkc-1(gf) (B) [OP50]	13-14 hrs	*	0.0213	0.05	One-way ANOVA; Dunnett's correction
	WT vs. AVK::pkc-1(gf) (A) [OP50]	19-20 hrs	ns	0.5218	0.05	One-way ANOVA; Dunnett's correction
	WT vs. AVK::pkc-1(gf) (B) [OP50]	19-20 hrs	ns	0.1022	0.05	One-way ANOVA; Dunnett's correction
S2D	WT vs. nlp-49(gk546875)	7-8 hrs	ns	0.8313	0.05	Two-tailed Unpaired t test
	WT vs. nlp-49(gk546875)	13-14 hrs	ns	0.6546	0.05	Two-tailed Unpaired t test
	WT vs. nlp-49(gk546875)	19-20 hrs	ns	0.6299	0.05	Two-tailed Unpaired t test
S2F	flp-1p(513 bp)::GFP in OP50 vs. in PA14	4 hrs	ns	0.4302	0.05	Two-tailed Unpaired t test
S3A	WT vs. dmsr-1(ky1053)	7-8 hrs	ns	0.687	0.05	Two-tailed Unpaired t test
	WT vs. dmsr-1(ky1053)	13-14 hrs	ns	0.4844	0.05	Two-tailed Unpaired t test
	WT vs. dmsr-1(ky1053)	19-20 hrs	ns	0.0686	0.05	Two-tailed Unpaired t test
S3B	WT vs. dmsr-5(ky1059)	7-8 hrs	ns	0.1695	0.05	Two-tailed Unpaired t test
	WT vs. dmsr-5(ky1059)	13-14 hrs	ns	0.1333	0.05	Two-tailed Unpaired t test
	WT vs. dmsr-5(ky1059)	19-20 hrs	ns	0.0646	0.05	Two-tailed Unpaired t test
S3C	WT vs. dmsr-6(ky1065)	7-8 hrs	ns	0.6407	0.05	Two-tailed Unpaired t test
	WT vs. dmsr-6(ky1065)	13-14 hrs	ns	0.7195	0.05	Two-tailed Unpaired t test
	WT vs. dmsr-6(ky1065)	19-20 hrs	ns	0.2009	0.05	Two-tailed Unpaired t test
S3D	WT vs. npr-6(tm1497)	7-8 hrs	ns	0.9473	0.05	Two-tailed Unpaired t test
	WT vs. npr-6(tm1497)	13-14 hrs	ns	0.6831	0.05	Two-tailed Unpaired t test
	WT vs. npr-6(tm1497)	19-20 hrs	**	0.0039	0.05	Two-tailed Unpaired t test
S3E	WT vs. frpr-7(gk63846)	7-8 hrs	ns	0.3504	0.05	Two-tailed Unpaired t test
	WT vs. frpr-7(gk63846)	13-14 hrs	ns	0.8476	0.05	Two-tailed Unpaired t test
	WT vs. frpr-7(gk63846)	19-20 hrs	ns	0.804	0.05	Two-tailed Unpaired t test
S4A	flp-1(ok2811) vs. WT	7-8 hrs	**	0.0037	0.05	One-way ANOVA; Dunnett's correction
	flp-1(ok2811) vs. dmsr-7(ky1067); npr-6(tm1497)	7-8 hrs	ns	0.474	0.05	One-way ANOVA; Dunnett's correction
	flp-1(ok2811) vs. WT	13-14 hrs	***	<0.0001	0.05	One-way ANOVA; Dunnett's correction
	flp-1(ok2811) vs. dmsr-7(ky1067); npr-6(tm1497)	13-14 hrs	ns	0.3725	0.05	One-way ANOVA; Dunnett's correction
	flp-1(ok2811) vs. WT	19-20 hrs	***	<0.0001	0.05	One-way ANOVA; Dunnett's correction
	flp-1(ok2811) vs. dmsr-7(ky1067); npr-6(tm1497)	19-20 hrs	*	0.0202	0.05	One-way ANOVA; Dunnett's correction
S4B	WT vs. npr-6(tm1497) frpr-7(gk463846)	7-8 hrs	ns	0.3854	0.05	Two-tailed Unpaired t test
	WT vs. npr-6(tm1497) frpr-7(gk463846)	13-14 hrs	*	0.0107	0.05	Two-tailed Unpaired t test
	WT vs. npr-6(tm1497) frpr-7(gk463846)	19-20 hrs	ns	0.3691	0.05	Two-tailed Unpaired t test
S4C	dmsr-7(ky1067) vs. WT	7-8 hrs	ns	0.3444	0.05	One-way ANOVA; Dunnett's correction
	dmsr-7(ky1067) vs. dmsr-1(ky1053) dmsr-7(ky1067)	7-8 hrs	ns	0.4895	0.05	One-way ANOVA; Dunnett's correction
	dmsr-7(ky1067) vs. WT	13-14 hrs	***	<0.0001	0.05	One-way ANOVA; Dunnett's correction
	dmsr-7(ky1067) vs. dmsr-1(ky1053); dmsr-7(ky1067)	13-14 hrs	ns	0.5958	0.05	One-way ANOVA; Dunnett's correction
	dmsr-7(ky1067) vs. WT	19-20 hrs	***	<0.0001	0.05	One-way ANOVA; Dunnett's correction
	dmsr-7(ky1067) vs. dmsr-1(ky1053) dmsr-7(ky1067)	19-20 hrs	ns	0.9631	0.05	One-way ANOVA; Dunnett's correction
S4D	dmsr-7(ky1067) vs. WT	7-8 hrs	*	0.0195	0.05	One-way ANOVA; Dunnett's correction
	dmsr-7(ky1067) vs. dmsr-5(ky1059); dmsr-6(ky1065); dmsr-7(ky1067)	7-8 hrs	ns	0.981	0.05	One-way ANOVA; Dunnett's correction
	dmsr-7(ky1067) vs. flp-1(ok2811)	7-8 hrs	ns	0.3321	0.05	One-way ANOVA; Dunnett's correction
	dmsr-7(ky1067) vs. WT	13-14 hrs	***	<0.0001	0.05	One-way ANOVA; Dunnett's correction
	dmsr-7(ky1067) vs. dmsr-5(ky1059); dmsr-6(ky1065); dmsr-7(ky1067)	13-14 hrs	ns	0.9987	0.05	One-way ANOVA; Dunnett's correction
	dmsr-7(ky1067) vs. flp-1(ok2811)	13-14 hrs	***	<0.0001	0.05	One-way ANOVA; Dunnett's correction
	dmsr-7(ky1067) vs. WT	19-20 hrs	**	0.0044	0.05	One-way ANOVA; Dunnett's correction
	dmsr-7(ky1067) vs. dmsr-5(ky1059); dmsr-6(ky1065); dmsr-7(ky1067)	19-20 hrs	ns	0.5881	0.05	One-way ANOVA; Dunnett's correction
	dmsr-7(ky1067) vs. flp-1(ok2811)	19-20 hrs	***	<0.0001	0.05	One-way ANOVA; Dunnett's correction
S5A	dmsr-7(ky1067) vs. WT	7-8 hrs	**	0.0013	0.05	One-way ANOVA; Dunnett's correction
	dmsr-7(ky1067) vs. dmsr-7(ky1067); inverted dmsr-7 rescue (No CRE)	7-8 hrs	ns	0.8492	0.05	One-way ANOVA; Dunnett's correction
	dmsr-7(ky1067) vs. WT	13-14 hrs	***	<0.0001	0.05	One-way ANOVA; Dunnett's correction
	dmsr-7(ky1067) vs. dmsr-7(ky1067); inverted dmsr-7 rescue (No CRE)	13-14 hrs	ns	0.9625	0.05	One-way ANOVA; Dunnett's correction
	dmsr-7(ky1067) vs. WT	19-20 hrs	**	0.0065	0.05	One-way ANOVA; Dunnett's correction
	dmsr-7(ky1067) vs. dmsr-7(ky1067); inverted dmsr-7 rescue (No CRE)	19-20 hrs	ns	>0.9999	0.05	One-way ANOVA; Dunnett's correction
S5B	dmsr-7(ky1067) vs. WT	7-8 hrs	*	0.0263	0.05	One-way ANOVA; Dunnett's correction
	dmsr-7(ky1067) vs. dmsr-7(ky1067); Pan-neuronal rescue	7-8 hrs	**	0.0094	0.05	One-way ANOVA; Dunnett's correction
	dmsr-7(ky1067) vs. WT	13-14 hrs	***	<0.0001	0.05	One-way ANOVA; Dunnett's correction
	dmsr-7(ky1067) vs. dmsr-7(ky1067); Pan-neuronal rescue	13-14 hrs	***	<0.0001	0.05	One-way ANOVA; Dunnett's correction
	dmsr-7(ky1067) vs. WT	19-20 hrs	***	<0.0001	0.05	One-way ANOVA; Dunnett's correction
	dmsr-7(ky1067) vs. dmsr-7(ky1067); Pan-neuronal rescue	19-20 hrs	***	0.0002	0.05	One-way ANOVA; Dunnett's correction
S5C	dmsr-7(ky1067) vs. WT	7-8 hrs	*	0.0419	0.05	One-way ANOVA; Dunnett's correction
	dmsr-7(ky1067) vs. dmsr-7(ky1067); RIM/RIC rescue	7-8 hrs	***	0.0001	0.05	One-way ANOVA; Dunnett's correction
	dmsr-7(ky1067) vs. WT	13-14 hrs	***	<0.0001	0.05	One-way ANOVA; Dunnett's correction
	dmsr-7(ky1067) vs. dmsr-7(ky1067); RIM/RIC rescue	13-14 hrs	***	<0.0001	0.05	One-way ANOVA; Dunnett's correction
	dmsr-7(ky1067) vs. WT	19-20 hrs	***	<0.0001	0.05	One-way ANOVA; Dunnett's correction
	dmsr-7(ky1067) vs. dmsr-7(ky1067); RIM/RIC rescue	19-20 hrs	***	<0.0001	0.05	One-way ANOVA; Dunnett's correction
S5D	dmsr-7(ky1067) vs. WT	7-8 hrs	**	0.0059	0.05	One-way ANOVA; Dunnett's correction
	dmsr-7(ky1067) vs. dmsr-7(ky1067); RIC rescue	7-8 hrs	**	0.0026	0.05	One-way ANOVA; Dunnett's correction
	dmsr-7(ky1067) vs. WT	13-14 hrs	***	<0.0001	0.05	One-way ANOVA; Dunnett's correction
	dmsr-7(ky1067) vs. dmsr-7(ky1067); RIC rescue	13-14 hrs	***	<0.0001	0.05	One-way ANOVA; Dunnett's correction
	dmsr-7(ky1067) vs. WT	19-20 hrs	***	<0.0001	0.05	One-way ANOVA; Dunnett's correction
	dmsr-7(ky1067) vs. dmsr-7(ky1067); RIC rescue	19-20 hrs	***	<0.0001	0.05	One-way ANOVA; Dunnett's correction
S5E	dmsr-7(ky1067) vs. WT	7-8 hrs	*	0.0362	0.05	One-way ANOVA; Dunnett's correction
	dmsr-7(ky1067) vs. dmsr-7(ky1067); AVK rescue	7-8 hrs	ns	0.5097	0.05	One-way ANOVA; Dunnett's correction
	dmsr-7(ky1067) vs. WT	13-14 hrs	***	<0.0001	0.05	One-way ANOVA; Dunnett's correction
	dmsr-7(ky1067) vs. dmsr-7(ky1067); AVK rescue	13-14 hrs	***	0.0003	0.05	One-way ANOVA; Dunnett's correction
	dmsr-7(ky1067) vs. WT	19-20 hrs	***	0.0002	0.05	One-way ANOVA; Dunnett's correction
	dmsr-7(ky1067) vs. dmsr-7(ky1067); AVK rescue	19-20 hrs	***	0.0002	0.05	One-way ANOVA; Dunnett's correction
S5F	dmsr-7(ky1067) vs. WT	7-8 hrs	ns	0.2893	0.05	One-way ANOVA; Dunnett's correction
	dmsr-7(ky1067) vs. dmsr-7(ky1067); Cholinergic rescue	7-8 hrs	ns	0.9067	0.05	One-way ANOVA; Dunnett's correction
	dmsr-7(ky1067) vs. WT	13-14 hrs	***	<0.0001	0.05	One-way ANOVA; Dunnett's correction
	dmsr-7(ky1067) vs. dmsr-7(ky1067); Cholinergic rescue	13-14 hrs	***	0.0001	0.05	One-way ANOVA; Dunnett's correction
	dmsr-7(ky1067) vs. WT	19-20 hrs	**	0.0016	0.05	One-way ANOVA; Dunnett's correction
	dmsr-7(ky1067) vs. dmsr-7(ky1067); Cholinergic rescue	19-20 hrs	ns	0.9826	0.05	One-way ANOVA; Dunnett's correction
S5G	dmsr-7(ky1067) vs. WT	7-8 hrs	**	0.0038	0.05	One-way ANOVA; Dunnett's correction
	dmsr-7(ky1067) vs. dmsr-7(ky1067); glr-1+ rescue	7-8 hrs	ns	0.0931	0.05	One-way ANOVA; Dunnett's correction
	dmsr-7(ky1067) vs. WT	13-14 hrs	***	<0.0001	0.05	One-way ANOVA; Dunnett's correction
	dmsr-7(ky1067) vs. dmsr-7(ky1067); glr-1+ rescue	13-14 hrs	ns	0.2189	0.05	One-way ANOVA; Dunnett's correction
	dmsr-7(ky1067) vs. WT	19-20 hrs	**	0.005	0.05	One-way ANOVA; Dunnett's correction
	dmsr-7(ky1067) vs. dmsr-7(ky1067); glr-1+ rescue	19-20 hrs	ns	0.0514	0.05	One-way ANOVA; Dunnett's correction
S5H	dmsr-7(ky1067) vs. WT	7-8 hrs	***	<0.0001	0.05	One-way ANOVA; Dunnett's correction
	dmsr-7(ky1067) vs. dmsr-7(ky1067); acr-2+ rescue	7-8 hrs	ns	0.5719	0.05	One-way ANOVA; Dunnett's correction
	dmsr-7(ky1067) vs. WT	7-8 hrs	***	<0.0001	0.05	One-way ANOVA; Dunnett's correction
	dmsr-7(ky1067) vs. dmsr-7(ky1067); acr-2+ rescue	7-8 hrs	ns	0.6485	0.05	One-way ANOVA; Dunnett's correction
	dmsr-7(ky1067) vs. WT	7-8 hrs	***	0.0006	0.05	One-way ANOVA; Dunnett's correction
	dmsr-7(ky1067) vs. dmsr-7(ky1067); acr-2+ rescue	7-8 hrs	ns	0.4041	0.05	One-way ANOVA; Dunnett's correction
S6A	dmsr-7(ky1067) vs. WT	7-8 hrs	***	0.001	0.05	One-way ANOVA; Dunnett's correction
	dmsr-7(ky1067) vs. RIM/RIC::TeTx	7-8 hrs	ns	0.226	0.05	One-way ANOVA; Dunnett's correction
	dmsr-7(ky1067) vs. dmsr-7(ky1067); RIM/RIC::TeTx	7-8 hrs	***	<0.0001	0.05	One-way ANOVA; Dunnett's correction
	dmsr-7(ky1067) vs. WT	13-14 hrs	***	<0.0001	0.05	One-way ANOVA; Dunnett's correction
	dmsr-7(ky1067) vs. RIM/RIC::TeTx	13-14 hrs	***	<0.0001	0.05	One-way ANOVA; Dunnett's correction
	dmsr-7(ky1067) vs. dmsr-7(ky1067); RIM/RIC::TeTx	13-14 hrs	***	<0.0001	0.05	One-way ANOVA; Dunnett's correction
	dmsr-7(ky1067) vs. WT	19-20 hrs	***	<0.0001	0.05	One-way ANOVA; Dunnett's correction
	dmsr-7(ky1067) vs. RIM/RIC::TeTx	19-20 hrs	***	0.0001	0.05	One-way ANOVA; Dunnett's correction
	dmsr-7(ky1067) vs. dmsr-7(ky1067); RIM/RIC::TeTx	19-20 hrs	***	<0.0001	0.05	One-way ANOVA; Dunnett's correction
S6B	dmsr-7(ky1067) vs. WT	7-8 hrs	ns	0.2191	0.05	One-way ANOVA; Dunnett's correction
	dmsr-7(ky1067) vs. RIC::TeTx	7-8 hrs	ns	0.2939	0.05	One-way ANOVA; Dunnett's correction
	dmsr-7(ky1067) vs. dmsr-7(ky1067); RIC::TeTx	7-8 hrs	ns	0.7204	0.05	One-way ANOVA; Dunnett's correction
	dmsr-7(ky1067) vs. WT	13-14 hrs	***	<0.0001	0.05	One-way ANOVA; Dunnett's correction
	dmsr-7(ky1067) vs. RIC::TeTx	13-14 hrs	***	<0.0001	0.05	One-way ANOVA; Dunnett's correction
	dmsr-7(ky1067) vs. dmsr-7(ky1067); RIC::TeTx	13-14 hrs	**	0.0035	0.05	One-way ANOVA; Dunnett's correction
	dmsr-7(ky1067) vs. WT	19-20 hrs	**	0.0031	0.05	One-way ANOVA; Dunnett's correction
	dmsr-7(ky1067) vs. RIC::TeTx	19-20 hrs	**	0.0046	0.05	One-way ANOVA; Dunnett's correction
	dmsr-7(ky1067) vs. dmsr-7(ky1067); RIC::TeTx	19-20 hrs	ns	0.0571	0.05	One-way ANOVA; Dunnett's correction
S6C	dmsr-7(ky1067) vs. WT	7-8 hrs	*	0.0181	0.05	One-way ANOVA; Dunnett's correction
	dmsr-7(ky1067) vs. tdc-1(n3419)	7-8 hrs	ns	0.4846	0.05	One-way ANOVA; Dunnett's correction
	dmsr-7(ky1067) vs. dmsr-7(ky1067); tdc-1(n3419)	7-8 hrs	ns	0.2891	0.05	One-way ANOVA; Dunnett's correction
	dmsr-7(ky1067) vs. WT	13-14 hrs	***	<0.0001	0.05	One-way ANOVA; Dunnett's correction
	dmsr-7(ky1067) vs. tdc-1(n3419)	13-14 hrs	***	<0.0001	0.05	One-way ANOVA; Dunnett's correction
	dmsr-7(ky1067) vs. dmsr-7(ky1067); tdc-1(n3419)	13-14 hrs	**	0.0012	0.05	One-way ANOVA; Dunnett's correction
	dmsr-7(ky1067) vs. WT	19-20 hrs	***	<0.0001	0.05	One-way ANOVA; Dunnett's correction
	dmsr-7(ky1067) vs. tdc-1(n3419)	19-20 hrs	***	<0.0001	0.05	One-way ANOVA; Dunnett's correction
	dmsr-7(ky1067) vs. dmsr-7(ky1067); tdc-1(n3419)	19-20 hrs	***	<0.0001	0.05	One-way ANOVA; Dunnett's correction
S6D	dmsr-7(ky1067) vs. WT	7-8 hrs	ns	0.074	0.05	One-way ANOVA; Dunnett's correction
	dmsr-7(ky1067) vs. tbh-1(n3247)	7-8 hrs	ns	0.4737	0.05	One-way ANOVA; Dunnett's correction
	dmsr-7(ky1067) vs. dmsr-7(ky1067); tbh-1(n3247)	7-8 hrs	ns	0.9981	0.05	One-way ANOVA; Dunnett's correction
	dmsr-7(ky1067) vs. WT	13-14 hrs	***	<0.0001	0.05	One-way ANOVA; Dunnett's correction
	dmsr-7(ky1067) vs. tbh-1(n3247)	13-14 hrs	***	<0.0001	0.05	One-way ANOVA; Dunnett's correction
	dmsr-7(ky1067) vs. dmsr-7(ky1067); tbh-1(n3247)	13-14 hrs	**	0.0066	0.05	One-way ANOVA; Dunnett's correction
	dmsr-7(ky1067) vs. WT	19-20 hrs	***	<0.0001	0.05	One-way ANOVA; Dunnett's correction
	dmsr-7(ky1067) vs. tbh-1(n3247)	19-20 hrs	***	<0.0001	0.05	One-way ANOVA; Dunnett's correction
	dmsr-7(ky1067) vs. dmsr-7(ky1067); tbh-1(n3247)	19-20 hrs	**	0.0012	0.05	One-way ANOVA; Dunnett's correction
S7A	daf-7(e1372) vs. WT	7-8 hrs	**	0.0012	0.05	One-way ANOVA; Dunnett's correction
	daf-7(e1372) vs. daf-3(e1376)	7-8 hrs	*	0.0117	0.05	One-way ANOVA; Dunnett's correction
	daf-7(e1372) vs. daf-7(e1372); daf-3(e1376)	7-8 hrs	**	0.0065	0.05	One-way ANOVA; Dunnett's correction
	daf-7(e1372) vs. WT	13-14 hrs	***	<0.0001	0.05	One-way ANOVA; Dunnett's correction
	daf-7(e1372) vs. daf-3(e1376)	13-14 hrs	***	<0.0001	0.05	One-way ANOVA; Dunnett's correction
	daf-7(e1372) vs. daf-7(e1372); daf-3(e1376)	13-14 hrs	***	<0.0001	0.05	One-way ANOVA; Dunnett's correction
	daf-7(e1372) vs. WT	19-20 hrs	***	<0.0001	0.05	One-way ANOVA; Dunnett's correction
	daf-7(e1372) vs. daf-3(e1376)	19-20 hrs	***	<0.0001	0.05	One-way ANOVA; Dunnett's correction
	daf-7(e1372) vs. daf-7(e1372); daf-3(e1376)	19-20 hrs	***	<0.0001	0.05	One-way ANOVA; Dunnett's correction
S7B	dmsr-7(ky1067) vs. WT	7-8 hrs	**	0.006	0.05	One-way ANOVA; Dunnett's correction
	dmsr-7(ky1067) vs. daf-3(e1376)	7-8 hrs	***	0.0001	0.05	One-way ANOVA; Dunnett's correction
	dmsr-7(ky1067) vs. dmsr-7(ky1067); daf-3(e1376)	7-8 hrs	ns	0.7576	0.05	One-way ANOVA; Dunnett's correction
	dmsr-7(ky1067) vs. WT	13-14 hrs	***	0.0009	0.05	One-way ANOVA; Dunnett's correction
	dmsr-7(ky1067) vs. daf-3(e1376)	13-14 hrs	*	0.0142	0.05	One-way ANOVA; Dunnett's correction
	dmsr-7(ky1067) vs. dmsr-7(ky1067); daf-3(e1376)	13-14 hrs	ns	0.3625	0.05	One-way ANOVA; Dunnett's correction
	dmsr-7(ky1067) vs. WT	19-20 hrs	***	0.0001	0.05	One-way ANOVA; Dunnett's correction
	dmsr-7(ky1067) vs. daf-3(e1376)	19-20 hrs	**	0.0031	0.05	One-way ANOVA; Dunnett's correction
	dmsr-7(ky1067) vs. dmsr-7(ky1067); daf-3(e1376)	19-20 hrs	ns	0.9557	0.05	One-way ANOVA; Dunnett's correction
S7C	flp-1(ok2811) vs. WT	7-8 hrs	***	0.0004	0.05	One-way ANOVA; Dunnett's correction
	flp-1(ok2811) vs. daf-3(e1376)	7-8 hrs	**	0.0015	0.05	One-way ANOVA; Dunnett's correction
	flp-1(ok2811) vs. flp-1(ok2811); daf-3(e1376)	7-8 hrs	ns	0.9924	0.05	One-way ANOVA; Dunnett's correction
	flp-1(ok2811) vs. WT	13-14 hrs	***	<0.0001	0.05	One-way ANOVA; Dunnett's correction
	flp-1(ok2811) vs. daf-3(e1376)	13-14 hrs	***	<0.0001	0.05	One-way ANOVA; Dunnett's correction
	flp-1(ok2811) vs. flp-1(ok2811); daf-3(e1376)	13-14 hrs	ns	0.9989	0.05	One-way ANOVA; Dunnett's correction
	flp-1(ok2811) vs. WT	19-20 hrs	***	<0.0001	0.05	One-way ANOVA; Dunnett's correction
	flp-1(ok2811) vs. daf-3(e1376)	19-20 hrs	***	<0.0001	0.05	One-way ANOVA; Dunnett's correction
	flp-1(ok2811) vs. flp-1(ok2811); daf-3(e1376)	19-20 hrs	ns	0.7424	0.05	One-way ANOVA; Dunnett's correction
S7D	daf-7(ok3125) vs. WT	7-8 hrs	**	0.002	0.05	One-way ANOVA; Dunnett's correction
	daf-7(ok3125) vs. tdc-1(n3420)	7-8 hrs	ns	0.0669	0.05	One-way ANOVA; Dunnett's correction
	daf-7(ok3125) vs. daf-7(ok3125); tdc-1(n3420)	7-8 hrs	ns	0.9798	0.05	One-way ANOVA; Dunnett's correction
	daf-7(ok3125) vs. WT	13-14 hrs	***	<0.0001	0.05	One-way ANOVA; Dunnett's correction
	daf-7(ok3125) vs. tdc-1(n3420)	13-14 hrs	***	<0.0001	0.05	One-way ANOVA; Dunnett's correction
	daf-7(ok3125) vs. daf-7(ok3125); tdc-1(n3420)	13-14 hrs	ns	0.9329	0.05	One-way ANOVA; Dunnett's correction
	daf-7(ok3125) vs. WT	19-20 hrs	***	<0.0001	0.05	One-way ANOVA; Dunnett's correction
	daf-7(ok3125) vs. tdc-1(n3420)	19-20 hrs	***	<0.0001	0.05	One-way ANOVA; Dunnett's correction
	daf-7(ok3125) vs. daf-7(ok3125); tdc-1(n3420)	19-20 hrs	ns	0.066	0.05	One-way ANOVA; Dunnett's correction
S7E	dmsr-7(ky1067) vs. WT	7-8 hrs	*	0.0333	0.05	One-way ANOVA; Dunnett's correction
	dmsr-7(ky1067) vs. tdc-1(n3420)	7-8 hrs	ns	0.9337	0.05	One-way ANOVA; Dunnett's correction
	dmsr-7(ky1067) vs. dmsr-7(ky1067); tdc-1(n3420)	7-8 hrs	ns	0.6156	0.05	One-way ANOVA; Dunnett's correction
	dmsr-7(ky1067) vs. WT	13-14 hrs	***	<0.0001	0.05	One-way ANOVA; Dunnett's correction
	dmsr-7(ky1067) vs. tdc-1(n3420)	13-14 hrs	***	<0.0001	0.05	One-way ANOVA; Dunnett's correction
	dmsr-7(ky1067) vs. dmsr-7(ky1067); tdc-1(n3420)	13-14 hrs	***	<0.0001	0.05	One-way ANOVA; Dunnett's correction
	dmsr-7(ky1067) vs. WT	19-20 hrs	***	0.0004	0.05	One-way ANOVA; Dunnett's correction
	dmsr-7(ky1067) vs. tdc-1(n3420)	19-20 hrs	***	0.0009	0.05	One-way ANOVA; Dunnett's correction
	dmsr-7(ky1067) vs. dmsr-7(ky1067); tdc-1(n3420)	19-20 hrs	**	0.0014	0.05	One-way ANOVA; Dunnett's correction
S7F	flp-1(ok2811) vs. WT	7-8 hrs	ns	0.0646	0.05	One-way ANOVA; Dunnett's correction
	flp-1(ok2811) vs. tdc-1(n3420)	7-8 hrs	**	0.0012	0.05	One-way ANOVA; Dunnett's correction
	flp-1(ok2811) vs. flp-1(ok2811); tdc-1(n3420)	7-8 hrs	ns	0.9854	0.05	One-way ANOVA; Dunnett's correction
	flp-1(ok2811) vs. WT	13-14 hrs	***	<0.0001	0.05	One-way ANOVA; Dunnett's correction
	flp-1(ok2811) vs. tdc-1(n3420)	13-14 hrs	***	<0.0001	0.05	One-way ANOVA; Dunnett's correction
	flp-1(ok2811) vs. flp-1(ok2811); tdc-1(n3420)	13-14 hrs	**	0.0019	0.05	One-way ANOVA; Dunnett's correction
	flp-1(ok2811) vs. WT	19-20 hrs	***	<0.0001	0.05	One-way ANOVA; Dunnett's correction
	flp-1(ok2811) vs. tdc-1(n3420)	19-20 hrs	***	<0.0001	0.05	One-way ANOVA; Dunnett's correction
	flp-1(ok2811) vs. flp-1(ok2811); tdc-1(n3420)	19-20 hrs	*	0.0115	0.05	One-way ANOVA; Dunnett's correction
S7G	daf-1(m40) vs. WT	7-8 hrs	ns	0.1079	0.05	One-way ANOVA; Dunnett's correction
	daf-1(m40) vs. daf-1(m40); RIM/RIC Rescue	7-8 hrs	ns	0.0993	0.05	One-way ANOVA; Dunnett's correction
	daf-1(m40) vs. WT	13-14 hrs	***	<0.0001	0.05	One-way ANOVA; Dunnett's correction
	daf-1(m40) vs. daf-1(m40); RIM/RIC Rescue	13-14 hrs	***	<0.0001	0.05	One-way ANOVA; Dunnett's correction
	daf-1(m40) vs. WT	19-20 hrs	***	<0.0001	0.05	One-way ANOVA; Dunnett's correction
	daf-1(m40) vs. daf-1(m40); RIM/RIC Rescue	19-20 hrs	***	<0.0001	0.05	One-way ANOVA; Dunnett's correction
S8A	daf-7(e1372) vs. WT	7-8 hrs	***	<0.0001	0.05	One-way ANOVA; Dunnett's correction
	daf-7(e1372) vs. RIM/RIC::TeTx	7-8 hrs	**	0.0053	0.05	One-way ANOVA; Dunnett's correction
	daf-7(e1372) vs. daf-7(e1372); RIM/RIC::TeTx	7-8 hrs	ns	0.0864	0.05	One-way ANOVA; Dunnett's correction
	daf-7(e1372) vs. WT	13-14 hrs	***	<0.0001	0.05	One-way ANOVA; Dunnett's correction
	daf-7(e1372) vs. RIM/RIC::TeTx	13-14 hrs	***	<0.0001	0.05	One-way ANOVA; Dunnett's correction
	daf-7(e1372) vs. daf-7(e1372); RIM/RIC::TeTx	13-14 hrs	***	<0.0001	0.05	One-way ANOVA; Dunnett's correction
	daf-7(e1372) vs. WT	19-20 hrs	***	<0.0001	0.05	One-way ANOVA; Dunnett's correction
	daf-7(e1372) vs. RIM/RIC::TeTx	19-20 hrs	***	<0.0001	0.05	One-way ANOVA; Dunnett's correction
	daf-7(e1372) vs. daf-7(e1372); RIM/RIC::TeTx	19-20 hrs	***	<0.0001	0.05	One-way ANOVA; Dunnett's correction
S8B	flp-1(ok2811) vs. WT	7-8 hrs	**	0.1156	0.05	One-way ANOVA; Dunnett's correction
	flp-1(ok2811) vs. RIM/RIC::TeTx	7-8 hrs	ns	0.5085	0.05	One-way ANOVA; Dunnett's correction
	flp-1(ok2811) vs. flp-1(ok2811); RIM/RIC::TeTx	7-8 hrs	ns	0.0081	0.05	One-way ANOVA; Dunnett's correction
	flp-1(ok2811) vs. WT	13-14 hrs	***	<0.0001	0.05	One-way ANOVA; Dunnett's correction
	flp-1(ok2811) vs. RIM/RIC::TeTx	13-14 hrs	***	0.0001	0.05	One-way ANOVA; Dunnett's correction
	flp-1(ok2811) vs. flp-1(ok2811); RIM/RIC::TeTx	13-14 hrs	*	0.0032	0.05	One-way ANOVA; Dunnett's correction
	flp-1(ok2811) vs. WT	19-20 hrs	***	<0.0001	0.05	One-way ANOVA; Dunnett's correction
	flp-1(ok2811) vs. RIM/RIC::TeTx	19-20 hrs	***	<0.0001	0.05	One-way ANOVA; Dunnett's correction
	flp-1(ok2811) vs. flp-1(ok2811); RIM/RIC::TeTx	19-20 hrs	***	<0.0001	0.05	One-way ANOVA; Dunnett's correction
S8C	daf-7(ok3125) vs. WT	7-8 hrs	**	0.004	0.05	One-way ANOVA; Dunnett's correction
	daf-7(ok3125) vs. gcy-35(ok769)	7-8 hrs	***	0.0009	0.05	One-way ANOVA; Dunnett's correction
	daf-7(ok3125) vs. daf-7(ok3125); gcy-35(ok769)	7-8 hrs	***	<0.0001	0.05	One-way ANOVA; Dunnett's correction
	daf-7(ok3125) vs. WT	13-14 hrs	***	<0.0001	0.05	One-way ANOVA; Dunnett's correction
	daf-7(ok3125) vs. gcy-35(ok769)	13-14 hrs	***	<0.0001	0.05	One-way ANOVA; Dunnett's correction
	daf-7(ok3125) vs. daf-7(ok3125); gcy-35(ok769)	13-14 hrs	***	<0.0001	0.05	One-way ANOVA; Dunnett's correction
	daf-7(ok3125) vs. WT	19-20 hrs	***	<0.0001	0.05	One-way ANOVA; Dunnett's correction
	daf-7(ok3125) vs. gcy-35(ok769)	19-20 hrs	***	<0.0001	0.05	One-way ANOVA; Dunnett's correction
	daf-7(ok3125) vs. daf-7(ok3125); gcy-35(ok769)	19-20 hrs	***	<0.0001	0.05	One-way ANOVA; Dunnett's correction
S8D	dmsr-7(ky1067) vs. WT	7-8 hrs	*	0.0468	0.05	One-way ANOVA; Dunnett's correction
	dmsr-7(ky1067) vs. gcy-35(ok769)	7-8 hrs	***	<0.0001	0.05	One-way ANOVA; Dunnett's correction
	dmsr-7(ky1067) vs. dmsr-7(ky1067); gcy-35(ok769)	7-8 hrs	***	0.0008	0.05	One-way ANOVA; Dunnett's correction
	dmsr-7(ky1067) vs. WT	13-14 hrs	***	<0.0001	0.05	One-way ANOVA; Dunnett's correction
	dmsr-7(ky1067) vs. gcy-35(ok769)	13-14 hrs	***	<0.0001	0.05	One-way ANOVA; Dunnett's correction
	dmsr-7(ky1067) vs. dmsr-7(ky1067); gcy-35(ok769)	13-14 hrs	**	0.0016	0.05	One-way ANOVA; Dunnett's correction
	dmsr-7(ky1067) vs. WT	19-20 hrs	*	0.0131	0.05	One-way ANOVA; Dunnett's correction
	dmsr-7(ky1067) vs. gcy-35(ok769)	19-20 hrs	**	0.0032	0.05	One-way ANOVA; Dunnett's correction
	dmsr-7(ky1067) vs. dmsr-7(ky1067); gcy-35(ok769)	19-20 hrs	ns	>0.9999	0.05	One-way ANOVA; Dunnett's correction
S8E	flp-1(ok2811) vs. WT	7-8 hrs	**	0.001	0.05	One-way ANOVA; Dunnett's correction
	flp-1(ok2811) vs. gcy-35(ok769)	7-8 hrs	***	<0.0001	0.05	One-way ANOVA; Dunnett's correction
	flp-1(ok2811) vs. flp-1(ok2811); gcy-35(ok769)	7-8 hrs	***	<0.0001	0.05	One-way ANOVA; Dunnett's correction
	flp-1(ok2811) vs. WT	13-14 hrs	***	<0.0001	0.05	One-way ANOVA; Dunnett's correction
	flp-1(ok2811) vs. gcy-35(ok769)	13-14 hrs	***	<0.0001	0.05	One-way ANOVA; Dunnett's correction
	flp-1(ok2811) vs. flp-1(ok2811); gcy-35(ok769)	13-14 hrs	***	0.0006	0.05	One-way ANOVA; Dunnett's correction
	flp-1(ok2811) vs. WT	19-20 hrs	***	<0.0001	0.05	One-way ANOVA; Dunnett's correction
	flp-1(ok2811) vs. gcy-35(ok769)	19-20 hrs	***	<0.0001	0.05	One-way ANOVA; Dunnett's correction
	flp-1(ok2811) vs. flp-1(ok2811); gcy-35(ok769)	19-20 hrs	***	<0.0001	0.05	One-way ANOVA; Dunnett's correction
