# Supplementary material for: Antagonism between neuropeptides and monoamines in a distributed circuit for pathogen avoidance
Source: Cell Rep. 2024 Apr 3;43(4):114042. doi: 10.1016/j.celrep.2024.114042 (PMC11063628; doi:10.1016/j.celrep.2024.114042)
Supplement: Table S5. Strains used in this study, related to key resources table [file mmc3.xlsx]

## Sheet: Sheet1
Name	Strain	Genotype	Relevant Figure(s)
Wild type	CX0006	WT
egl-3(n150) mutant	CX9191	egl-3(n150) V	1C, E; S1C-E; S2B
egl-3(ok979) mutant	VC671	egl-3(ok979) V	1C
egl-21(n476) mutant	KP2018	egl-21(n476) IV	1C
egl-21(n611) mutant	MT1241	egl-21(n611) IV	1C
egl-3 Rescue - Isolate A	CX17653	egl-3(n150) V, kyEx6219 [egl-3p::egl-3::SL2::GFP (5 ng/uL) + myo-2p::mCherry (1 ng/uL)]	1E
egl-3 Rescue - Isolate B	CX17698	egl-3(n150) V, kyEx6219 [egl-3p::egl-3::SL2::GFP (5 ng/uL) + myo-2p::mCherry (1 ng/uL)]	1E
egl-3 Floxed	DCR6978	egl-3(nu1711) V	2A-B; S1B-E
AVK-specific egl-3 Knockout [flp-1p(513 bp)] - Isolate A	CX18236	egl-3(nu1711) V; kyEx6532 [flp-1p(513 bp)::CRE (20 ng/uL) + elt-2p::nls::GFP (2 ng/uL)]	2B; S1A
AVK-specific egl-3 Knockout [flp-1p(513 bp)] - Isolate B	CX18237	egl-3(nu1711) V; kyEx6532 [flp-1p(513 bp)::CRE (20 ng/uL) + elt-2p::nls::GFP (2 ng/uL)]	2B
AVK::HisCl1 - Isolate A	CX18087	kyEx6439 [flp-1p(513 bp)::HisCl1::SL2::GFP (20ng/uL) + myo-3p::mCherry (4ng/uL)]	2C; S2A
AVK::HisCl1 - Isolate B	CX18088	kyEx6440 [flp-1p(513 bp)::HisCl1::SL2::GFP (20ng/uL) + myo-3p::mCherry (4ng/uL)]	2C; S2A
AVK::pkc-1(gf) - Isolate A	CX18372	kyEx6595 [twk-47p::pkc-1(gf)::SL2::mCherry (30 ng/uL) + elt-2p::nls-GFP (2 ng/uL)]	2D; S2C
AVK::pkc-1(gf) - Isolate B	CX18373	kyEx6596 [twk-47p::pkc-1(gf)::SL2::mCherry (30 ng/uL) + elt-2p::nls-GFP (2 ng/uL)]	2D; S2C
flp-1(ok2811) mutant	CX17981	flp-1(ok2811) IV	2E, H; 3A-B; 4C; 5E-F; 6C, F, H, K; S3F, I; S5E; S6C, F, I, L
flp-1 Rescue - Isolate A	CX18062	flp-1(ok2811) IV; kyEx6423 [flp-1p(1.5 kb)::flp-1::SL2::GFP (1 ng/uL) + myo-2p::mCherry (1 ng/uL)]	2E; S2E
flp-1 Rescue - Isolate B	CX18063	flp-1(ok2811) IV; kyEx6423 [flp-1p(1.5 kb)::flp-1::SL2::GFP (1 ng/uL) + myo-2p::mCherry (1 ng/uL)]	2E
flp-1(sy1599) mutant	PS8997	flp-1(sy1599) IV	2F, H
flp-1(ok2505) mutant	CX17980	flp-1(ok2505) IV	2H, 2I
flp-1(1.5kb)p::GFP - Isolate B	CX17931	kyEx6361[flp-1p(1.5kb)::GFP (20 ng/uL), myo-2p::mCherry (1 ng/uL)]	3C, E
AVK::FLP-1::mCherry Fusion	CX18073	zxEx825 [flp-1p(513 bp)::FLP-1(cDNA)::mCherry + flp-1p(513 bp)::GFP]	3D, F; S2F
AVK::FLP-1::mCherry Fusion on unc-31(e928) mutant background	CX18381	unc-31(e928) IV; zxEx825 [flp-1p(513 bp)::FLP-1(cDNA)::mCherry + flp-1p(513 bp)::GFP]	3F
AVK::FLP-1::mCherry Fusion + AVK::HisCl1	CX18519	zxEx825 [flp-1p(513 bp)::FLP-1(cDNA)::mCherry + flp-1p(513 bp)::GFP]; kyEx6649 [flp-1p(513 bp)::HisCl1 (20 ng/uL) + elt-2p::nls-GFP (3 ng/uL)]	3G
dmsr-7(ky1067) mutant	CX1067	dmsr-7(ky1067) V	4A, C, E-L; 5A-F; 6B, E, J; S3F, H, I; S4A-H; S5A-D; S6B, E, K
dmsr-7 Rescue - Isolate A	CX18082	dmsr-7(ky1067) V; kyEx6434 [dmsr-7p::dmsr-7::SL2::GFP (10 ng/uL) + myo-3p::mCherry (4 ng/uL)]	4A; S3K
dmsr-7 Rescue - Isolate B	CX18083	dmsr-7(ky1067) V; kyEx6434 [dmsr-7p::dmsr-7::SL2::GFP (10 ng/uL) + myo-3p::mCherry (4 ng/uL)]	4A
flp-1(ok2811); dmsr-7(ky1067) double mutant	CX18209	flp-1(ok2811) IV; dmsr-7(ky1067) V	4C
dmsr-7 Inverted rescue	CX18228	dmsr-7(ky1067) V; kyEx6524 [dmsr-7p::dmsr-7 Part1::SL2::GFP::dmsr-7 Part2) (10 ng/uL) + myo-3p::mCherry (3 ng/uL)]	4E-L; S4A-H
dmsr-7(ky1067) mutant, pan-neuronal rescue	CX18232	dmsr-7(ky1067) V; kyEx6524 [dmsr-7p::dmsr-7 Part1::SL2::GFP::dmsr-7 Part2) (10 ng/uL) + myo-3p::mCherry (3 ng/uL)]; kyEx6528 [h20p::CRE (5 ng/uL) + myo-2p::mCherry (1 ng/uL)]	4F; S4B
dmsr-7(ky1067) mutant, RIM/RIC rescue	CX18234	dmsr-7(ky1067) V; kyEx6524 [dmsr-7p::dmsr-7 Part1::SL2::GFP::dmsr-7 Part2) (10 ng/uL) + myo-3p::mCherry (3 ng/uL)]; kyEx6531 [tdc-1p::CRE (15 ng/uL) + myo-2p::mCherry (1 ng/uL)]	4G; S4C
dmsr-7(ky1067) mutant, RIC rescue	CX18286	dmsr-7(ky1067) V; kyEx6524 [dmsr-7p::dmsr-7 Part1::SL2::GFP::dmsr-7 Part2) (10 ng/uL) + myo-3p::mCherry (3 ng/uL)]; kyEx6563 [tbh-1p::CRE (20 ng/uL) + myo-2p::mcherry (1 ng/uL)]	4H; S4D
dmsr-7(ky1067) mutant, AVK rescue	CX18248	dmsr-7(ky1067) V; kyEx6524 [dmsr-7p::dmsr-7 Part1::SL2::GFP::dmsr-7 Part2) (10 ng/uL) + myo-3p::mCherry (3 ng/uL)]; kyEx6536 [flp-1p(513bp)::CRE (20 ng/uL) + myo-2p::mCherry (1 ng/uL)]	4I; S4E
dmsr-7(ky1067) mutant, Cholinergic neurons rescue	CX18230	dmsr-7(ky1067) V; kyEx6524 [dmsr-7p::dmsr-7 Part1::SL2::GFP::dmsr-7 Part2) (10 ng/uL) + myo-3p::mCherry (3 ng/uL)]; kyEx6526 [unc-17p::CRE (30 ng/uL) + myo-2p::mCherry (1 ng/uL)]	4J; S4F
dmsr-7(ky1067) mutant, glr-1+ neurons rescue	CX18250	dmsr-7(ky1067) V; kyEx6524 [dmsr-7p::dmsr-7 Part1::SL2::GFP::dmsr-7 Part2) (10 ng/uL) + myo-3p::mCherry (3 ng/uL)]; kyEx6538 [glr-1p::CRE (15 ng/uL) + myo-2p::mCherry (1 ng/uL)]	4K; S4G
dmsr-7(ky1067) mutant, acr-2+ neurons rescue	CX18284	dmsr-7(ky1067) V; kyEx6524 [dmsr-7p::dmsr-7 Part1::SL2::GFP::dmsr-7 Part2) (10 ng/uL) + myo-3p::mCherry (3 ng/uL)]; kyEx6561[acr-2p::CRE (25 ng/uL) + myo-2p::mCherry (1 ng/uL)]	4L; S4H
RIM/RIC::TeTx	CX14993	kyEx4962 = tdc-1p::TeTx::mCherry (50ng/ul)	5A; 6G, H; S5A; S6H, I
dmsr-7 (ky1067); RIM/RIC::TeTx	CX18283	dmsr-7(ky1067) V; kyEx4962 [tdc-1p::TeTx::mCherry (50ng/ul)]	5A; S5A
RIC::TeTx	CX17912	kyEx6345 [tbh-1p:TeTx::mCherry (10 ng/uL) + unc-122p::GFP (5 ng/uL)]	5B; S5B
dmsr-7(ky1067); RIC::TeTx	CX18488	dmsr-7(ky1067) V; kyEx6345 [tbh-1p:TeTx::mCherry (10 ng/uL) + unc-122p::GFP (5 ng/uL)]	5B; S5B
tdc-1(n3419) mutant	MT13113	tdc-1(n3419) II	5C; S5C
dmsr-7(ky1067); tdc-1(n3419) double mutant	CX18278	tdc-1(n3419) II; dmsr-7(ky1067) V	5C; S5C
tbh-1(n3247) mutant	MT9455	tbh-1(n3247) X	5D; S5D
dmsr-7(ky1067); tbh-1(n3247) double mutant	CX18277	dmsr-7(ky1067) V; tbh-1(n3247) X	5D; S5D
RIM/RIC::GFP	QW2	lin-15(n765ts) X; zfIs1 I [tdc-1p::GFP + lin-15(+)]	5E, F
flp-1(ok2811); RIM/RIC::GFP	CX18518	flp-1(ok2811) IV; lin-15(n765ts) X; zfIs1 I [tdc-1p::GFP + lin-15(+)]	5E, F
dmsr-7(ky1067); RIM/RIC::GFP	CX18456	dmsr-7(ky1067) V; lin-15(n765ts) X; zfIs1 I [tdc-1p::GFP + lin-15(+)]	5E, F
daf-3(e1376) mutant	CB1376	daf-3(e1376) X	6A-C; S6A-C
daf-7(e1372) mutant	CB1372	daf-7(e1372) III	6A, G; S6A, H
daf-7(e1372); daf-3(e1376) double mutant	JT5464	daf-7(e1372) III; daf-3(e1376) X	6A, S6A
dmsr-7(ky1067), daf-3 (e1376) double mutant	CX18455	dmsr-7(ky1067) V; daf-3(e1376) X	6B, S6B
flp-1(ok2811); daf-3(e1376) double mutant	CX18368	flp-1(ok2811) IV; daf-3(e1376) X	6C, S6C
tdc-1(n3420) mutant	MT10548	tdc-1(n3420) II	6D-F; S6D-F
daf-7(ok3125); tdc-1(n3420) double mutant	ZD910	tdc-1(n3420) II; daf-7(ok3125) III	6D; S6D
dmsr-7(ky1067); tdc-1(n3420) double mutant	CX18761	tdc-1(n3420) II; dmsr-7(ky1067) V	6E; S6E
flp-1(ok2811); tdc-1(n3420) double mutant	CX18762	tdc-1(n3420) II; flp-1(ok2811) IV	6F; S6F
daf-7(e1372); RIM/RIC::TeTx	CX18378	daf-7(e1372) III; kyEx4962 [tdc-1p::TeTx::mCherry (50ng/ul)]	6G; S6H
flp-1(ok2811); RIM/RIC::TeTx	CX18376	flp-1 (ok2811) IV; kyEx4962 [tdc-1p::TeTx::mCherry (50ng/ul)]	6H; S6I
gcy-35(ok769)	CX6448	gcy-35(ok769) I	6I-K; S6J-L
daf-7(ok3125); gcy-35(ok769) double mutant	ZD634	gcy-35(ok769) I; daf-7(ok3125) III	6I; S6J
dmsr-7(ky1067); gcy-35(ok769) double mutant	CX18536	gcy-35(ok769) I; dmsr-7(ky1067) V	6J; S6K
flp-1(ok2811); gcy-35(ok769) double mutant	CX18366	gcy-35(ok769) I; flp-1(ok2811) IV	6K; S6L
egl-3 Floxed + tph-1p::CRE	CX17840	egl-3(nu1711) V; kyEx6295[tph-1p::CRE (30 ng/mL) + elt-2p::nls::GFP (2 ng/mL)]	S1A
egl-3 Floxed + gcy-36p::CRE	CX17838	egl-3(nu1711) V; kyEx6293[gcy-36p::CRE (2 ng/mL) + elt-2p::nls::GFP (2 ng/mL)]	S1A
egl-3 Floxed + mec-3p::CRE	CX17836	egl-3(nu1711) V; kyEx6291[mec-3p::CRE (25 ng/mL) + elt-2p::nls::GFP (2 ng/mL)]	S1A
egl-3 Floxed + nlp-12p::CRE	CX17852	egl-3(nu1711) V; kyEx6305[nlp-12p::CRE (10 ng/mL) + elt-2p::nls::GFP (2 ng/mL)]	S1A
egl-3 Floxed + dat-1p::CRE	CX17830	egl-3(nu1711) V; kyEx6285[dat-1p::CRE (20 ng/mL) + elt-2p::nls::GFP (2 ng/mL)]	S1A
egl-3 Floxed + unc-25p::CRE	CX17858	egl-3(nu1711) V; kyEx6311[unc-25p::CRE (15 ng/mL) + elt-2p::nls::GFP (2 ng/mL)]	S1A
egl-3 Floxed + tdc-1p::CRE	CX17844	egl-3(nu1711) V; kyEx6299[tdc-1p::CRE (25 ng/mL) + elt-2p::nls::GFP (2 ng/mL)]	S1A
egl-3 Floxed + gpa-14p::CRE	CX17828	egl-3(nu1711) V; kyEx6283[gpa-14p::CRE (80 ng/mL) + elt-2p::nls::GFP (2 ng/mL)]	S1A
egl-3 Floxed + flp-17p::CRE	CX17864	egl-3(nu1711) V; kyEx6317[flp-17p::CRE (2 ng/mL) + elt-2p::nls::GFP (2 ng/mL)]	S1A
egl-3 Floxed + mod-1p::CRE	CX17834	egl-3(nu1711) V; kyEx6289[mod-1p::CRE (20 ng/mL) + elt-2p::nls::GFP (2 ng/mL)]	S1A
egl-3 Floxed + gcy-8p::CRE	CX17854	egl-3(nu1711) V; kyEx6307[gcy-8p::CRE (5 ng/mL) + elt-2p::nls::GFP (2 ng/mL)]	S1A
egl-3 Floxed + glr-1p::CRE	CX17832	egl-3(nu1711) V; kyEx6287[glr-1p::CRE (15 ng/mL) + elt-2p::nls::GFP (2 ng/mL)]	S1A
egl-3 Floxed + tax-4p::CRE	CX17811	egl-3(nu1711) V; kyEx6268[tax-4p::CRE (50 ng/mL) + myo-3p::mCherry (5 ng/mL)]	S1A
egl-3 Floxed + str-3p::CRE	CX17846	egl-3(nu1711) V; kyEx6301[str-3p::CRE (50 ng/mL) + elt-2p::nls::GFP (2 ng/mL)]	S1A
egl-3 Floxed + des-2p::CRE	CX17924	egl-3(nu1711) V; kyEx6356[des-2p::CRE (25 ng/mL) + elt-2p::nls::GFP (2 ng/mL)]	S1A
egl-3 Floxed + trx-1p::CRE	CX17842	egl-3(nu1711) V; kyEx6297[trx-1p::CRE (30 ng/mL) + elt-2p::nls::GFP (2 ng/mL)]	S1A
egl-3 Floxed + sra-9p::CRE	CX17823	egl-3(nu1711) V; kyEx6278[sra-9p::CRE (40 ng/mL) + elt-2p::nls::GFP (2 ng/mL)]	S1A
egl-3 Floxed + flp-2p::CRE	CX17926	egl-3(nu1711) V; kyEx6358[flp-2p::CRE (25 ng/mL) + elt-2p::nls::GFP (2 ng/mL)]	S1A
egl-3 Floxed + gcy-28(d)p::CRE	CX17825	egl-3(nu1711) V; kyEx6280[gcy-28(d)p::CRE (15 ng/mL) + elt-2p::nls::GFP (2 ng/mL)]	S1A
egl-3 Floxed + flp-5p::CRE	CX17860	egl-3(nu1711) V; kyEx6313[flp-5p::CRE (20 ng/mL) + elt-2p::nls::GFP (2 ng/mL)]	S1A
egl-3 Floxed + che-2p::CRE	CX17819	egl-3(nu1711) V; kyEx6274[che-2p::CRE (25 ng/mL) + elt-2p::nls::GFP (2 ng/mL)]	S1A
egl-3 Floxed + ntc-1p::CRE	CX17850	egl-3(nu1711) V; kyEx6303[ntc-1p::CRE (15 ng/mL) + elt-2p::nls::GFP (2 ng/mL)]	S1A
egl-3 Floxed + ncs-1p::CRE	CX17862	egl-3(nu1711) V; kyEx6315[ncs-1p::CRE (20 ng/mL) + elt-2p::nls::GFP (2 ng/mL)]	S1A
egl-3 Floxed + twk-47p::CRE - Isolate A	CX18257	egl-3(nu1711) V; kyEx6544[twk-47p::CRE (20 ng/mL) + elt-2p::nls::GFP (2 ng/mL)]	S1A
Pan-neuronal egl-3 knockout	DCR7147	egl-3(nu1711) V; tmIs777 (rgef-1p::Cre + unc-119p::venus)	S1C
Intestinal egl-3 knockout	CX17806	egl-3(nu1711) V; unc-119(ed3) III; heSi142 [elt-2p::nls::CRE + unc-119(+)] X	S1D
AVK-specific egl-3 knockout (twk-47p) Isolate B	CX18258	egl-3(nu1711) V; kyEx6545 [twk-47p::CRE (20 ng/uL) + elt-2p::nls::GFP (2 ng/uL)]	S1E
AVK::TeTx - Isolate A	CX17932	kyEx6362 = flp-1p(513 bp)::TeTx (40 ng/uL), myo-2p::mcherry (1 ng/uL)	S2B
AVK::TeTx - Isolate B	CX17933	kyEx6363 = flp-1p(513 bp)::TeTx (40 ng/uL), myo-2p::mcherry (1 ng/uL)	S2B
nlp-49(gk546875) mutants	CX17982	nlp-49(gk546875) X	S2D
dmsr-1(ky1053) mutant	CX1053	dmsr-1(ky1053) V	S3A
dmsr-5(ky1059) mutant	CX1059	dmsr-5(ky1059) III	S3B
dmsr-6(ky1065) mutant	CX1065	dmsr-6(ky1065) II	S3C
npr-6(tm1497)	CX16815	npr-6(tm1497) X	S3D
frpr-7(gk463846)	CX17934	frpr-7(gk463846) X	S3E
dmsr-7(ky1067); npr-6(tm1497) double mutant	CX18529	dmsr-7(ky1067) V; npr-6(tm1497) X	S3F
npr-6(tm1497) frpr-7(gk463846) double mutant	ZX1836	npr-6(tm1497) frpr-7(gk463846) X	S3G
dmsr-1(ky1053) dmsr-7(ky1067) double mutant	CX18072	dmsr-1 (ky1053) dmsr-7(ky1067) V	S3H
dmsr-5 (ky1059); dmsr-6 (ky1065); dmsr-7(ky1067) triple mutant	CX18487	dmsr-6 (ky1065) II; dmsr-5 (ky1059) III; dmsr-7(ky1067) V	S3I
daf-1(m40) mutant	DR40	daf-1(m40) IV	S6G
daf-1(m40) mutant, RIM/RIC rescue	CX9132	daf-1(m40) IV; kyEx1814 [tdc-1p::daf-1::SL2::GFP (40 ng/ul) + elt-2p::GFP (7 ng/ul)]	S6G
